# Supplementary material for: The future(s) of unpaid work: How susceptible do experts from different backgrounds think the domestic sphere is to automation?
Source: PLoS One. 2023 Feb 22;18(2):e0281282. doi: 10.1371/journal.pone.0281282 (PMC9946198; doi:10.1371/journal.pone.0281282)
Supplement: S1 Data — (CSV) [file pone.0281282.s001.csv]

respID	task	country	auto_5y	cost_5y	auto_10y	cost_10y	w1_auto_5y	w1_cost_5y	w1_auto_10y	w1_cost_10y	gender	age	caretask	expfield
1	1	2	16	2	16	3	16	2	16	3	2	9	0	2
1	2	2	0	1	0	1	0	1	0	1	2	9	0	2
1	3	2	19	3	19	3	19	4	19	3	2	9	0	2
1	4	2	7	2	5	2	54	3	60	3	2	9	0	2
1	5	2	8	3	5	3	19	4	18	3	2	9	0	2
1	6	2	10	4	10	4	39	4	61	3	2	9	0	2
1	7	2	14	3	44	4	29	3	44	4	2	9	0	2
1	8	2	21	4	19	4	21	4	27	4	2	9	0	2
1	9	2	21	2	23	2	21	2	23	2	2	9	0	2
1	10	2	62	2	60	2	62	2	60	2	2	9	0	2
1	11	2	63	2	61	2	63	1	61	1	2	9	0	2
1	12	2	29	2	40	2	30	1	41	1	2	9	0	2
1	13	2	6	1	7	1	6	1	7	1	2	9	1	2
1	14	2	16	2	17	2	16	2	17	2	2	9	1	2
1	15	2	19	2	19	2	20	2	21	2	2	9	1	2
1	16	2	1	1	1	1	1	1	1	1	2	9	1	2
1	17	2	16	3	32	3	16	3	32	3	2	9	1	2
2	1	2	60	3	50	3	60	4	75	3	2	2	0	2
2	2	2	60	3	50	3	70	3	85	2	2	2	0	2
2	3	2	55	3	55	2	60	4	85	3	2	2	0	2
2	4	2	25	2	30	2	20	2	30	2	2	2	0	2
2	5	2	45	3	60	2	80	3	90	2	2	2	0	2
2	6	2	35	2	50	2	0	1	20	3	2	2	0	2
2	7	2	30	3	50	3	30	4	50	3	2	2	0	2
2	8	2	20	3	30	3	10	4	20	3	2	2	0	2
2	9	2	25	3	40	3	25	4	45	3	2	2	0	2
2	10	2	70	3	80	3	85	4	95	3	2	2	0	2
2	11	2	35	3	55	3	80	5	95	4	2	2	0	2
2	12	2	45	3	60	3	75	4	85	3	2	2	0	2
2	13	2	15	2	30	3	0	1	0	1	2	2	1	2
2	14	2	25	3	50	3	0	1	20	3	2	2	1	2
2	15	2	15	3	25	3	10	2	25	3	2	2	1	2
2	16	2	15	3	30	3	10	2	30	3	2	2	1	2
2	17	2	20	3	20	3	10	2	20	3	2	2	1	2
3	1	2	30	3	50	3	30	3	50	3	2	2	0	2
3	2	2	15	2	25	3	15	2	25	3	2	2	0	2
3	3	2	60	4	80	3	60	4	80	3	2	2	0	2
3	4	2	20	4	30	3	20	4	30	3	2	2	0	2
3	5	2	20	3	40	3	20	3	40	3	2	2	0	2
3	6	2	40	4	50	3	30	3	50	3	2	2	0	2
3	7	2	25	3	40	3	40	4	85	4	2	2	0	2
3	8	2	25	3	40	3	25	3	40	3	2	2	0	2
3	9	2	15	3	25	3	10	3	20	3	2	2	0	2
3	10	2	85	3	90	3	85	3	90	3	2	2	0	2
3	11	2	60	3	80	3	70	3	85	3	2	2	0	2
3	12	2	40	2	65	2	40	2	65	2	2	2	0	2
3	13	2	10	3	20	3	10	3	20	3	2	2	1	2
3	14	2	45	2	75	1	45	2	75	1	2	2	1	2
3	15	2	30	3	40	3	30	3	50	3	2	2	1	2
3	16	2	15	3	25	3	15	3	25	3	2	2	1	2
3	17	2	30	3	40	3	30	3	40	3	2	2	1	2
4	1	2	50	4	70	4	71	4	91	3	1	5	0	2
4	2	2	50	3	70	3	50	3	70	3	1	5	0	2
4	3	2	45	3	60	3	50	3	60	3	1	5	0	2
4	4	2	40	3	50	3	50	3	60	3	1	5	0	2
4	5	2	40	2	50	3	60	3	70	3	1	5	0	2
4	6	2	40	3	50	3	40	3	60	3	1	5	0	2
4	7	2	30	3	40	3	30	3	40	3	1	5	0	2
4	8	2	30	3	35	3	30	3	40	3	1	5	0	2
4	9	2	40	3	45	3	50	3	60	3	1	5	0	2
4	10	2	50	2	60	3	70	2	80	3	1	5	0	2
4	11	2	50	2	60	3	50	3	60	3	1	5	0	2
4	12	2	50	2	65	3	50	3	80	3	1	5	0	2
4	13	2	15	2	20	3	20	3	30	3	1	5	1	2
4	14	2	30	3	40	3	30	3	40	3	1	5	1	2
4	15	2	15	2	20	3	15	3	20	3	1	5	1	2
4	16	2	5	2	15	3	0	1	5	4	1	5	1	2
4	17	2	25	3	40	4	25	4	40	4	1	5	1	2
5	1	2	31	3	31	3	31	4	31	4	1	11	0	1
5	2	2	32	3	30	3	0	1	0	1	1	11	0	1
5	3	2	30	3	30	3	30	3	30	3	1	11	0	1
5	4	2	82	4	81	4	82	3	82	3	1	11	0	1
5	5	2	33	4	33	3	33	3	31	3	1	11	0	1
5	6	2	30	3	31	3	32	3	30	3	1	11	0	1
5	7	2	20	3	20	3	11	3	21	3	1	11	0	1
5	8	2	20	3	20	3	20	3	20	3	1	11	0	1
5	9	2	30	3	31	3	30	3	30	4	1	11	0	1
5	10	2	81	4	81	4	81	4	80	4	1	11	0	1
5	11	2	41	4	41	4	31	3	31	3	1	11	0	1
5	12	2	40	4	40	4	31	4	30	4	1	11	0	1
5	13	2	10	3	10	3	0	1	0	1	1	11	1	1
5	14	2	20	3	20	3	0	1	0	1	1	11	1	1
5	15	2	0	1	0	1	0	1	0	1	1	11	1	1
5	16	2	20	2	20	2	0	1	0	1	1	11	1	1
5	17	2	15	3	15	3	0	1	0	1	1	11	1	1
6	1	2	10	2	19	2	5	1	10	1	1	3	0	1
6	2	2	5	1	5	1	20	3	30	3	1	3	0	1
6	3	2	10	3	20	3	30	2	40	2	1	3	0	1
6	4	2	5	2	10	2	5	3	10	3	1	3	0	1
6	5	2	5	2	10	2	10	3	10	3	1	3	0	1
6	6	2	6	3	10	3	5	3	9	3	1	3	0	1
6	7	2	15	3	20	4	10	4	10	4	1	3	0	1
6	8	2	5	2	11	2	10	3	10	3	1	3	0	1
6	9	2	5	3	15	4	5	4	5	4	1	3	0	1
6	10	2	20	2	30	2	20	2	30	2	1	3	0	1
6	11	2	10	2	10	2	10	2	9	2	1	3	0	1
6	12	2	50	1	60	1	50	1	60	1	1	3	0	1
6	13	2	5	4	10	4	5	4	10	4	1	3	1	1
6	14	2	30	1	40	1	40	1	50	1	1	3	1	1
6	15	2	20	2	30	2	50	1	50	1	1	3	1	1
6	16	2	5	5	10	4	5	4	10	4	1	3	1	1
6	17	2	20	4	15	4	30	3	40	4	1	3	1	1
7	1	2	38	3	49	4	40	4	51	4	1	3	0	1
7	2	2	29	3	43	3	29	3	50	3	1	3	0	1
7	3	2	34	4	47	4	50	4	62	4	1	3	0	1
7	4	2	12	2	25	2	8	2	29	2	1	3	0	1
7	5	2	13	4	21	4	12	4	19	4	1	3	0	1
7	6	2	26	3	34	3	27	3	35	3	1	3	0	1
7	7	2	14	3	24	3	12	3	27	3	1	3	0	1
7	8	2	14	3	18	3	5	3	11	4	1	3	0	1
7	9	2	16	3	22	3	15	3	20	3	1	3	0	1
7	10	2	33	3	45	3	33	3	46	3	1	3	0	1
7	11	2	36	2	46	2	37	2	45	2	1	3	0	1
7	12	2	45	2	57	2	45	2	62	2	1	3	0	1
7	13	2	27	3	37	3	33	3	39	3	1	3	1	1
7	14	2	24	3	30	3	23	3	29	3	1	3	1	1
7	15	2	10	3	17	3	10	3	15	3	1	3	1	1
7	16	2	8	3	21	3	8	3	19	3	1	3	1	1
7	17	2	20	3	18	4	17	3	17	4	1	3	1	1
8	1	2	20	3	25	3	15	3	20	3	2	4	0	1
8	2	2	0	1	0	1	0	1	0	1	2	4	0	1
8	3	2	15	4	20	4	15	4	20	4	2	4	0	1
8	4	2	0	1	10	3	0	1	10	3	2	4	0	1
8	5	2	20	4	50	4	20	4	50	4	2	4	0	1
8	6	2	70	5	80	4	70	5	80	4	2	4	0	1
8	7	2	10	4	20	4	10	4	20	4	2	4	0	1
8	8	2	20	3	30	4	30	4	30	4	2	4	0	1
8	9	2	3	3	5	3	3	3	5	3	2	4	0	1
8	10	2	60	3	70	3	80	3	80	3	2	4	0	1
8	11	2	75	2	80	2	75	3	80	3	2	4	0	1
8	12	2	85	3	90	3	85	3	90	3	2	4	0	1
8	13	2	20	5	35	4	35	5	50	4	2	4	1	1
8	14	2	80	4	90	4	85	4	99	4	2	4	1	1
8	15	2	30	5	40	4	30	5	40	4	2	4	1	1
8	16	2	20	1	30	3	0	1	10	3	2	4	1	1
8	17	2	15	3	20	3	15	3	20	3	2	4	1	1
9	1	2	70	3	85	3	70	3	85	3	2	4	0	1
9	2	2	70	3	80	3	70	3	80	3	2	4	0	1
9	3	2	50	3	60	3	50	3	60	3	2	4	0	1
9	4	2	100	2	100	2	100	2	100	2	2	4	0	1
9	5	2	90	3	100	3	90	3	100	3	2	4	0	1
9	6	2	80	2	100	2	80	2	100	2	2	4	0	1
9	7	2	60	3	60	3	60	3	60	3	2	4	0	1
9	8	2	30	4	40	4	30	4	40	4	2	4	0	1
9	9	2	70	4	80	4	70	4	80	4	2	4	0	1
9	10	2	80	1	97	1	80	1	97	1	2	4	0	1
9	11	2	80	1	90	1	80	1	90	1	2	4	0	1
9	12	2	50	3	60	3	50	3	60	3	2	4	0	1
9	13	2	20	2	32	2	20	2	32	2	2	4	1	1
9	14	2	51	2	70	2	51	2	70	2	2	4	1	1
9	15	2	31	4	37	4	31	4	37	4	2	4	1	1
9	16	2	10	5	19	5	10	5	19	5	2	4	1	1
9	17	2	60	5	70	4	60	5	70	4	2	4	1	1
10	1	2	20	3	30	3	10	4	30	3	2	3	0	2
10	2	2	10	3	15	3	90	2	95	2	2	3	0	2
10	3	2	20	3	40	3	30	3	50	3	2	3	0	2
10	4	2	50	3	60	3	50	3	75	3	2	3	0	2
10	5	2	24	3	40	3	45	3	60	3	2	3	0	2
10	6	2	20	4	50	4	20	4	40	4	2	3	0	2
10	7	2	30	3	40	4	40	4	50	4	2	3	0	2
10	8	2	15	3	20	3	10	3	15	4	2	3	0	2
10	9	2	15	4	25	3	15	4	25	4	2	3	0	2
10	10	2	70	3	85	3	75	3	90	3	2	3	0	2
10	11	2	50	3	55	3	50	3	55	3	2	3	0	2
10	12	2	30	3	50	3	60	3	75	3	2	3	0	2
10	13	2	5	4	10	4	5	5	10	4	2	3	1	2
10	14	2	30	4	40	4	30	4	40	3	2	3	1	2
10	15	2	15	4	25	4	30	4	50	4	2	3	1	2
10	16	2	20	4	25	4	50	4	75	3	2	3	1	2
10	17	2	10	4	30	4	10	4	30	4	2	3	1	2
11	1	2	20	3	30	3	20	3	30	3	2	5	0	2
11	2	2	70	3	70	3	70	3	70	3	2	5	0	2
11	3	2	80	4	90	4	80	4	90	4	2	5	0	2
11	4	2	25	3	25	3	25	3	25	3	2	5	0	2
11	5	2	80	5	90	4	80	5	90	4	2	5	0	2
11	6	2	80	4	90	4	80	4	90	4	2	5	0	2
11	7	2	100	4	100	3	100	4	100	3	2	5	0	2
11	8	2	10	3	10	3	10	3	10	3	2	5	0	2
11	9	2	60	4	75	4	60	4	75	4	2	5	0	2
11	10	2	100	2	100	2	100	2	100	2	2	5	0	2
11	11	2	40	2	60	2	40	2	60	2	2	5	0	2
11	12	2	40	2	70	2	40	2	70	2	2	5	0	2
11	13	2	10	1	15	1	10	1	15	1	2	5	1	2
11	14	2	70	3	90	3	70	3	90	3	2	5	1	2
11	15	2	0	1	0	1	0	1	0	1	2	5	1	2
11	16	2	0	1	0	1	0	1	0	1	2	5	1	2
11	17	2	80	3	90	3	80	3	90	3	2	5	1	2
12	1	2	50	4	70	4	50	3	75	3	2	9	0	3
12	2	2	30	3	40	4	40	2	70	2	2	9	0	3
12	3	2	40	3	70	3	40	3	70	3	2	9	0	3
12	4	2	25	2	40	2	20	1	40	2	2	9	0	3
12	5	2	25	2	40	3	20	2	40	2	2	9	0	3
12	6	2	25	3	40	3	20	2	40	2	2	9	0	3
12	7	2	30	3	50	3	30	3	50	3	2	9	0	3
12	8	2	20	3	40	3	20	2	40	2	2	9	0	3
12	9	2	40	3	70	3	50	3	80	3	2	9	0	3
12	10	2	50	2	60	2	50	1	60	1	2	9	0	3
12	11	2	50	2	70	2	50	1	80	1	2	9	0	3
12	12	2	50	2	80	2	50	1	80	1	2	9	0	3
12	13	2	25	3	40	3	30	3	50	3	2	9	1	3
12	14	2	30	2	70	3	30	2	70	2	2	9	1	3
12	15	2	20	2	40	2	20	2	40	2	2	9	1	3
12	16	2	10	2	40	3	10	1	50	3	2	9	1	3
12	17	2	30	3	50	4	30	3	50	4	2	9	1	3
13	1	2	5	1	5	1	0	1	0	1	1	4	0	2
13	2	2	0	1	8	2	0	1	0	1	1	4	0	2
13	3	2	9	1	9	1	9	2	9	2	1	4	0	2
13	4	2	0	1	0	1	0	1	0	1	1	4	0	2
13	5	2	0	1	22	2	0	1	51	3	1	4	0	2
13	6	2	0	1	0	1	50	3	50	3	1	4	0	2
13	7	2	0	1	0	1	0	1	0	1	1	4	0	2
13	8	2	0	1	0	1	0	1	0	1	1	4	0	2
13	9	2	17	2	28	2	30	2	38	2	1	4	0	2
13	10	2	10	1	20	2	8	2	17	2	1	4	0	2
13	11	2	19	1	20	1	27	2	43	2	1	4	0	2
13	12	2	24	2	32	1	23	2	34	2	1	4	0	2
13	13	2	0	1	0	1	0	1	0	1	1	4	1	2
13	14	2	14	2	19	2	0	1	0	1	1	4	1	2
13	15	2	0	1	0	1	0	1	0	1	1	4	1	2
13	16	2	0	1	0	1	0	1	0	1	1	4	1	2
13	17	2	11	2	13	1	0	1	0	1	1	4	1	2
14	1	1	39	3	72	3	39	3	72	3	1	3	0	3
14	2	1	50	3	83	3	50	3	83	3	1	3	0	3
14	3	1	50	2	71	2	50	2	71	2	1	3	0	3
14	4	1	9	1	9	1	9	1	9	1	1	3	0	3
14	5	1	20	2	18	2	20	2	18	2	1	3	0	3
14	6	1	9	1	9	1	9	1	9	1	1	3	0	3
14	7	1	51	2	61	2	51	2	61	2	1	3	0	3
14	8	1	9	1	9	1	9	1	9	1	1	3	0	3
14	9	1	30	2	40	2	30	2	40	2	1	3	0	3
14	10	1	40	1	61	1	40	1	61	1	1	3	0	3
14	11	1	40	1	60	1	40	1	60	1	1	3	0	3
14	12	1	60	1	80	1	60	1	80	1	1	3	0	3
14	13	1	20	1	30	2	20	1	30	2	1	3	1	3
14	14	1	30	2	50	2	30	2	50	2	1	3	1	3
14	15	1	20	1	30	2	20	1	30	2	1	3	1	3
14	16	1	20	1	30	1	20	1	30	1	1	3	1	3
14	17	1	20	1	30	2	20	1	30	2	1	3	1	3
15	1	2	25	3	35	3	20	3	30	3	1	9	0	3
15	2	2	0	1	40	3	10	1	40	1	1	9	0	3
15	3	2	10	3	30	3	5	4	15	4	1	9	0	3
15	4	2	10	2	20	2	5	2	10	2	1	9	0	3
15	5	2	15	2	30	3	15	2	30	2	1	9	0	3
15	6	2	30	3	50	3	30	3	50	3	1	9	0	3
15	7	2	15	3	50	3	10	3	50	3	1	9	0	3
15	8	2	10	3	20	3	5	4	15	4	1	9	0	3
15	9	2	30	3	40	3	30	3	40	3	1	9	0	3
15	10	2	40	3	60	3	35	3	55	3	1	9	0	3
15	11	2	35	2	50	2	25	3	45	3	1	9	0	3
15	12	2	30	2	50	2	20	3	35	3	1	9	0	3
15	13	2	10	3	15	4	2	4	5	4	1	9	1	3
15	14	2	20	3	30	3	15	4	20	4	1	9	1	3
15	15	2	5	3	10	3	2	3	10	4	1	9	1	3
15	16	2	5	3	16	3	2	4	10	4	1	9	1	3
15	17	2	10	3	30	3	10	4	30	4	1	9	1	3
16	1	2	30	3	50	4	30	3	60	4	2	4	0	3
16	2	2	30	3	30	3	30	3	70	4	2	4	0	3
16	3	2	30	4	40	4	30	3	70	4	2	4	0	3
16	4	2	20	1	20	1	30	3	70	4	2	4	0	3
16	5	2	20	4	40	4	30	3	70	4	2	4	0	3
16	6	2	30	4	40	4	30	3	70	4	2	4	0	3
16	7	2	30	3	40	3	30	3	70	4	2	4	0	3
16	8	2	40	3	50	4	30	3	70	4	2	4	0	3
16	9	2	50	4	50	4	50	5	80	5	2	4	0	3
16	10	2	50	1	50	1	50	1	80	1	2	4	0	3
16	11	2	50	1	70	1	70	1	90	1	2	4	0	3
16	12	2	70	1	90	1	30	1	70	1	2	4	0	3
16	13	2	30	4	50	4	10	3	30	3	2	4	1	3
16	14	2	50	4	60	4	30	4	70	4	2	4	1	3
16	15	2	10	1	10	1	10	3	30	3	2	4	1	3
16	16	2	30	2	30	2	10	3	30	4	2	4	1	3
16	17	2	30	5	50	5	30	4	70	5	2	4	1	3
17	1	2	100	5	100	4	100	5	100	4	1	13	0	1
17	2	2	100	4	100	4	100	4	100	4	1	13	0	1
17	3	2	82	5	100	4	82	5	100	4	1	13	0	1
17	4	2	42	4	59	4	42	4	59	4	1	13	0	1
17	5	2	62	4	71	4	62	4	71	4	1	13	0	1
17	6	2	55	5	100	4	55	5	100	4	1	13	0	1
17	7	2	72	4	71	4	72	4	71	4	1	13	0	1
17	8	2	53	5	52	4	53	5	52	4	1	13	0	1
17	9	2	62	5	71	4	62	5	71	4	1	13	0	1
17	10	2	100	4	100	4	100	4	100	4	1	13	0	1
17	11	2	51	4	51	4	51	4	51	4	1	13	0	1
17	12	2	31	3	60	3	31	3	60	3	1	13	0	1
17	13	2	10	4	19	4	10	4	19	4	1	13	1	1
17	14	2	6	4	10	4	6	4	10	4	1	13	1	1
17	15	2	10	3	20	4	10	3	20	4	1	13	1	1
17	16	2	0	1	2	1	0	1	2	1	1	13	1	1
17	17	2	19	4	28	5	19	4	28	5	1	13	1	1
18	1	2	30	3	40	3	30	3	35	3	2	7	0	3
18	2	2	5	2	30	3	5	1	20	3	2	7	0	3
18	3	2	30	3	50	3	30	3	50	4	2	7	0	3
18	4	2	30	3	50	2	30	3	60	3	2	7	0	3
18	5	2	25	3	30	3	20	3	30	3	2	7	0	3
18	6	2	20	3	50	3	10	2	50	3	2	7	0	3
18	7	2	10	3	30	3	10	3	30	4	2	7	0	3
18	8	2	15	3	30	3	10	3	33	4	2	7	0	3
18	9	2	25	3	50	3	25	3	50	4	2	7	0	3
18	10	2	45	3	70	2	40	3	70	3	2	7	0	3
18	11	2	30	2	50	2	30	4	50	4	2	7	0	3
18	12	2	35	2	50	2	30	3	60	3	2	7	0	3
18	13	2	10	3	30	3	10	4	30	4	2	7	1	3
18	14	2	25	3	50	3	25	4	50	4	2	7	1	3
18	15	2	20	3	35	3	20	3	35	4	2	7	1	3
18	16	2	20	3	40	3	20	4	50	3	2	7	1	3
18	17	2	20	3	35	3	20	4	35	4	2	7	1	3
19	1	2	10	4	15	4	10	3	15	3	1	10	0	3
19	2	2	5	4	5	4	0	1	0	1	1	10	0	3
19	3	2	15	3	15	3	15	3	15	3	1	10	0	3
19	4	2	5	3	10	3	0	1	5	3	1	10	0	3
19	5	2	1	3	2	3	0	1	0	1	1	10	0	3
19	6	2	50	3	50	3	50	3	50	3	1	10	0	3
19	7	2	30	4	30	3	30	3	30	3	1	10	0	3
19	8	2	20	3	30	3	20	3	30	3	1	10	0	3
19	9	2	15	3	15	4	15	2	10	2	1	10	0	3
19	10	2	30	3	30	3	30	2	40	1	1	10	0	3
19	11	2	25	2	40	1	30	2	40	1	1	10	0	3
19	12	2	30	1	50	1	30	1	50	1	1	10	0	3
19	13	2	20	3	30	3	30	3	30	3	1	10	1	3
19	14	2	20	3	40	3	20	2	40	2	1	10	1	3
19	15	2	5	3	20	3	0	1	20	3	1	10	1	3
19	16	2	20	3	30	3	20	2	30	2	1	10	1	3
19	17	2	29	4	40	4	30	4	40	3	1	10	1	3
20	1	2	40	3	70	3	40	3	60	3	2	3	0	1
20	2	2	40	2	60	2	70	3	80	3	2	3	0	1
20	3	2	20	2	30	2	60	3	70	3	2	3	0	1
20	4	2	20	2	50	2	20	2	30	2	2	3	0	1
20	5	2	40	3	60	3	60	3	70	3	2	3	0	1
20	6	2	30	3	40	3	70	3	80	3	2	3	0	1
20	7	2	40	3	50	3	30	2	35	3	2	3	0	1
20	8	2	19	3	30	3	10	3	15	3	2	3	0	1
20	9	2	20	2	30	3	20	2	25	2	2	3	0	1
20	10	2	60	2	80	3	20	2	20	2	2	3	0	1
20	11	2	60	2	80	2	50	2	65	2	2	3	0	1
20	12	2	50	2	80	3	60	1	70	1	2	3	0	1
20	13	2	30	3	30	3	20	3	25	3	2	3	1	1
20	14	2	35	3	60	3	20	3	25	3	2	3	1	1
20	15	2	30	2	30	3	10	3	10	3	2	3	1	1
20	16	2	40	2	60	3	10	2	10	2	2	3	1	1
20	17	2	30	4	40	3	30	3	30	3	2	3	1	1
21	1	2	25	3	35	3	25	3	35	3	1	2	0	2
21	2	2	70	3	90	3	80	3	100	3	1	2	0	2
21	3	2	10	2	20	2	10	2	20	2	1	2	0	2
21	4	2	30	2	40	2	30	2	40	2	1	2	0	2
21	5	2	20	2	30	2	20	2	30	2	1	2	0	2
21	6	2	10	2	20	3	10	2	20	2	1	2	0	2
21	7	2	20	2	30	3	20	2	30	2	1	2	0	2
21	8	2	60	3	80	3	70	3	80	3	1	2	0	2
21	9	2	40	4	70	3	40	3	70	3	1	2	0	2
21	10	2	50	2	80	3	50	2	80	3	1	2	0	2
21	11	2	10	2	10	2	10	1	10	1	1	2	0	2
21	12	2	70	2	80	2	70	2	90	2	1	2	0	2
21	13	2	5	2	5	2	5	1	5	1	1	2	1	2
21	14	2	25	3	30	3	15	1	20	3	1	2	1	2
21	15	2	3	3	8	3	2	1	5	1	1	2	1	2
21	16	2	30	3	35	3	30	3	40	3	1	2	1	2
21	17	2	10	3	15	3	5	4	10	5	1	2	1	2
22	1	2	5	2	10	2	5	3	8	3	2	4	0	3
22	2	2	1	3	2	2	1	3	5	3	2	4	0	3
22	3	2	6	3	12	3	5	3	10	3	2	4	0	3
22	4	2	1	2	1	2	0	1	0	1	2	4	0	3
22	5	2	4	3	8	2	5	3	10	3	2	4	0	3
22	6	2	1	3	2	3	5	2	5	3	2	4	0	3
22	7	2	2	3	5	3	10	3	10	3	2	4	0	3
22	8	2	10	3	15	3	0	1	0	1	2	4	0	3
22	9	2	5	3	10	3	0	1	0	1	2	4	0	3
22	10	2	10	2	20	2	30	2	50	3	2	4	0	3
22	11	2	3	2	6	2	0	1	0	1	2	4	0	3
22	12	2	15	1	20	1	0	1	0	1	2	4	0	3
22	13	2	5	2	7	3	10	3	20	3	2	4	1	3
22	14	2	5	2	8	2	10	2	15	2	2	4	1	3
22	15	2	5	2	8	2	5	2	10	2	2	4	1	3
22	16	2	1	2	2	2	0	1	0	1	2	4	1	3
22	17	2	10	2	20	2	5	2	10	2	2	4	1	3
23	1	2	35	3	50	3	50	3	90	2	2	3	0	1
23	2	2	50	3	60	3	20	2	30	2	2	3	0	1
23	3	2	50	3	60	3	10	3	20	2	2	3	0	1
23	4	2	20	3	30	3	20	2	30	2	2	3	0	1
23	5	2	50	3	60	3	10	3	20	2	2	3	0	1
23	6	2	60	2	70	2	30	3	40	3	2	3	0	1
23	7	2	30	3	40	3	40	3	50	2	2	3	0	1
23	8	2	20	2	30	2	20	3	30	3	2	3	0	1
23	9	2	20	2	30	2	50	4	70	3	2	3	0	1
23	10	2	30	2	40	2	70	3	90	2	2	3	0	1
23	11	2	30	2	40	2	70	2	90	1	2	3	0	1
23	12	2	50	2	60	2	70	2	95	1	2	3	0	1
23	13	2	20	3	30	3	30	4	50	3	2	3	1	1
23	14	2	20	2	30	2	70	4	90	3	2	3	1	1
23	15	2	20	3	30	3	50	4	70	3	2	3	1	1
23	16	2	10	2	15	2	50	4	70	3	2	3	1	1
23	17	2	30	3	40	3	50	5	70	4	2	3	1	1
24	1	2	48	4	70	3	50	4	80	3	2	6	0	3
24	2	2	50	4	70	3	80	3	90	3	2	6	0	3
24	3	2	50	4	70	3	30	4	50	4	2	6	0	3
24	4	2	20	2	20	2	70	2	70	2	2	6	0	3
24	5	2	50	3	70	3	50	3	70	3	2	6	0	3
24	6	2	50	3	70	3	50	3	70	3	2	6	0	3
24	7	2	50	3	50	3	50	3	50	3	2	6	0	3
24	8	2	50	3	50	3	50	3	50	3	2	6	0	3
24	9	2	50	4	50	4	49	4	50	4	2	6	0	3
24	10	2	50	3	70	3	70	3	90	3	2	6	0	3
24	11	2	50	3	50	3	50	3	50	3	2	6	0	3
24	12	2	50	3	70	3	70	3	70	3	2	6	0	3
24	13	2	35	3	50	3	50	4	50	4	2	6	1	3
24	14	2	35	4	50	4	50	4	50	4	2	6	1	3
24	15	2	20	4	30	4	50	4	50	4	2	6	1	3
24	16	2	10	3	10	3	10	3	10	3	2	6	1	3
24	17	2	50	4	50	4	50	4	50	4	2	6	1	3
25	1	1	40	3	60	3	50	3	75	3	1	4	0	3
25	2	1	25	3	30	3	71	3	80	3	1	4	0	3
25	3	1	40	3	51	3	40	2	60	3	1	4	0	3
25	4	1	10	2	18	2	20	2	30	2	1	4	0	3
25	5	1	20	2	35	3	20	2	30	3	1	4	0	3
25	6	1	20	3	30	3	20	3	30	4	1	4	0	3
25	7	1	31	3	40	3	30	3	40	3	1	4	0	3
25	8	1	20	3	40	4	20	3	40	4	1	4	0	3
25	9	1	10	2	20	2	5	1	10	1	1	4	0	3
25	10	1	35	2	60	2	30	2	60	2	1	4	0	3
25	11	1	36	2	50	2	30	2	50	2	1	4	0	3
25	12	1	31	2	45	2	30	1	41	2	1	4	0	3
25	13	1	10	2	20	2	5	1	10	1	1	4	1	3
25	14	1	30	2	40	2	30	3	40	3	1	4	1	3
25	15	1	10	2	20	2	5	1	10	1	1	4	1	3
25	16	1	20	2	35	2	20	2	40	3	1	4	1	3
25	17	1	20	2	30	2	10	2	20	2	1	4	1	3
26	1	1	20	2	29	2	8	2	11	2	1	4	0	1
26	2	1	29	3	35	3	7	2	9	2	1	4	0	1
26	3	1	30	3	34	3	9	2	10	2	1	4	0	1
26	4	1	20	2	25	2	35	2	39	2	1	4	0	1
26	5	1	30	3	33	3	22	2	30	2	1	4	0	1
26	6	1	30	2	34	2	16	2	17	2	1	4	0	1
26	7	1	31	2	35	2	28	2	32	2	1	4	0	1
26	8	1	19	2	21	3	18	2	23	2	1	4	0	1
26	9	1	23	2	25	2	29	2	31	2	1	4	0	1
26	10	1	30	2	34	3	43	3	48	3	1	4	0	1
26	11	1	29	3	32	3	62	3	61	3	1	4	0	1
26	12	1	26	2	30	2	88	1	90	1	1	4	0	1
26	13	1	8	2	10	2	29	3	33	3	1	4	1	1
26	14	1	20	3	28	3	27	3	33	3	1	4	1	1
26	15	1	15	2	21	3	42	3	47	3	1	4	1	1
26	16	1	10	2	11	2	49	3	49	3	1	4	1	1
26	17	1	10	2	13	2	55	4	55	4	1	4	1	1
27	1	1	29	2	60	2	30	3	60	3	2	9	0	1
27	2	1	60	2	81	2	71	2	100	2	2	9	0	1
27	3	1	30	3	50	3	29	3	49	3	2	9	0	1
27	4	1	20	2	40	2	19	3	50	3	2	9	0	1
27	5	1	60	3	80	3	81	3	100	3	2	9	0	1
27	6	1	40	3	60	3	49	3	100	3	2	9	0	1
27	7	1	30	3	50	3	9	2	50	3	2	9	0	1
27	8	1	15	3	30	3	8	2	18	2	2	9	0	1
27	9	1	30	3	40	3	19	2	30	2	2	9	0	1
27	10	1	50	2	60	2	9	1	29	1	2	9	0	1
27	11	1	50	2	50	2	9	1	49	1	2	9	0	1
27	12	1	40	2	60	2	29	1	72	1	2	9	0	1
27	13	1	10	2	20	2	2	1	3	1	2	9	1	1
27	14	1	20	3	40	3	2	1	2	1	2	9	1	1
27	15	1	15	2	20	2	0	1	0	1	2	9	1	1
27	16	1	20	2	30	2	0	1	8	1	2	9	1	1
27	17	1	25	3	40	3	8	2	30	2	2	9	1	1
28	1	1	10	4	9	4	5	2	10	2	1	8	0	1
28	2	1	20	3	20	4	19	3	50	3	1	8	0	1
28	3	1	10	4	10	4	10	3	15	3	1	8	0	1
28	4	1	3	1	2	1	1	1	1	1	1	8	0	1
28	5	1	30	3	30	3	30	3	41	3	1	8	0	1
28	6	1	20	3	20	3	1	3	1	3	1	8	0	1
28	7	1	2	1	1	1	1	1	1	1	1	8	0	1
28	8	1	1	2	2	2	1	1	1	1	1	8	0	1
28	9	1	1	3	2	3	1	1	1	1	1	8	0	1
28	10	1	20	3	20	3	20	3	19	3	1	8	0	1
28	11	1	20	2	21	2	20	2	20	2	1	8	0	1
28	12	1	1	1	1	1	1	1	1	1	1	8	0	1
28	13	1	2	2	2	2	1	2	1	1	1	8	1	1
28	14	1	1	1	1	1	1	1	1	1	1	8	1	1
28	15	1	93	5	98	5	96	4	59	4	1	8	1	1
28	16	1	49	4	51	4	50	3	60	3	1	8	1	1
28	17	1	51	5	50	5	51	4	60	4	1	8	1	1
29	1	2	90	4	90	4	90	5	92	5	2	4	0	1
29	2	2	50	3	80	4	50	3	81	4	2	4	0	1
29	3	2	90	4	90	4	90	4	90	4	2	4	0	1
29	4	2	90	3	90	3	90	3	91	3	2	4	0	1
29	5	2	90	3	90	3	91	3	91	3	2	4	0	1
29	6	2	90	3	90	3	92	3	91	3	2	4	0	1
29	7	2	95	4	95	4	95	3	95	3	2	4	0	1
29	8	2	95	4	95	4	95	3	95	3	2	4	0	1
29	9	2	90	4	90	4	91	3	91	3	2	4	0	1
29	10	2	90	3	90	3	95	4	95	4	2	4	0	1
29	11	2	90	3	90	3	90	3	90	3	2	4	0	1
29	12	2	50	2	50	2	50	2	50	2	2	4	0	1
29	13	2	20	2	20	2	21	2	20	2	2	4	1	1
29	14	2	30	3	40	3	20	2	20	2	2	4	1	1
29	15	2	20	2	20	2	20	2	20	2	2	4	1	1
29	16	2	20	4	50	4	20	5	70	4	2	4	1	1
29	17	2	20	4	20	4	20	3	20	3	2	4	1	1
30	1	1	45	2	76	3	86	3	80	4	2	8	0	1
30	2	1	55	3	71	4	79	3	70	3	2	8	0	1
30	3	1	55	3	71	3	86	3	65	3	2	8	0	1
30	4	1	26	2	62	3	92	2	81	3	2	8	0	1
30	5	1	23	2	51	4	81	2	51	4	2	8	0	1
30	6	1	20	3	55	3	93	2	65	3	2	8	0	1
30	7	1	10	3	57	3	99	1	94	2	2	8	0	1
30	8	1	24	3	40	3	97	1	87	3	2	8	0	1
30	9	1	10	3	43	4	95	2	82	3	2	8	0	1
30	10	1	20	2	65	2	81	3	65	3	2	8	0	1
30	11	1	29	3	45	2	71	2	45	2	2	8	0	1
30	12	1	40	2	61	3	66	2	36	2	2	8	0	1
30	13	1	12	2	45	3	95	1	91	2	2	8	1	1
30	14	1	28	3	42	3	76	3	55	3	2	8	1	1
30	15	1	10	2	24	2	100	1	87	2	2	8	1	1
30	16	1	8	2	18	3	86	2	79	2	2	8	1	1
30	17	1	18	2	26	3	81	2	55	3	2	8	1	1
31	1	1	40	3	50	3	20	3	30	3	1	4	0	1
31	2	1	40	3	60	3	40	3	60	3	1	4	0	1
31	3	1	50	4	60	4	50	4	60	4	1	4	0	1
31	4	1	70	2	80	2	90	2	100	2	1	4	0	1
31	5	1	50	4	60	4	50	4	60	4	1	4	0	1
31	6	1	60	4	70	4	60	2	70	2	1	4	0	1
31	7	1	10	2	20	2	10	2	15	2	1	4	0	1
31	8	1	20	2	30	2	20	2	30	2	1	4	0	1
31	9	1	70	4	80	4	70	4	80	4	1	4	0	1
31	10	1	70	1	70	1	70	1	70	1	1	4	0	1
31	11	1	30	1	40	1	30	2	40	2	1	4	0	1
31	12	1	20	1	25	1	20	1	25	1	1	4	0	1
31	13	1	10	2	10	2	10	2	10	2	1	4	1	1
31	14	1	20	2	30	2	10	3	20	3	1	4	1	1
31	15	1	3	2	5	2	3	3	5	3	1	4	1	1
31	16	1	40	4	50	4	40	4	50	4	1	4	1	1
31	17	1	30	3	40	3	30	3	40	3	1	4	1	1
32	1	1	40	3	45	3	30	4	40	4	2	9	0	3
32	2	1	40	2	50	2	30	3	40	3	2	9	0	3
32	3	1	25	2	20	2	20	3	25	3	2	9	0	3
32	4	1	15	2	20	2	40	3	50	3	2	9	0	3
32	5	1	35	3	40	3	15	2	15	2	2	9	0	3
32	6	1	40	3	45	3	15	2	15	2	2	9	0	3
32	7	1	15	1	20	1	5	2	10	2	2	9	0	3
32	8	1	10	1	10	1	5	1	5	1	2	9	0	3
32	9	1	20	2	25	2	5	2	15	3	2	9	0	3
32	10	1	25	2	25	3	20	2	30	2	2	9	0	3
32	11	1	20	2	25	2	20	2	30	2	2	9	0	3
32	12	1	20	2	25	2	20	1	30	1	2	9	0	3
32	13	1	20	2	25	3	10	2	20	2	2	9	1	3
32	14	1	20	2	20	2	10	2	20	2	2	9	1	3
32	15	1	15	2	15	2	10	2	20	2	2	9	1	3
32	16	1	10	2	10	2	10	2	20	2	2	9	1	3
32	17	1	20	2	20	2	10	2	20	3	2	9	1	3
33	1	1	30	2	40	2	25	3	45	3	2	8	0	3
33	2	1	50	3	60	3	40	3	75	3	2	8	0	3
33	3	1	33	2	45	2	20	3	35	3	2	8	0	3
33	4	1	10	1	15	1	10	2	18	2	2	8	0	3
33	5	1	35	2	50	2	8	4	15	4	2	8	0	3
33	6	1	20	1	25	1	20	3	36	3	2	8	0	3
33	7	1	15	1	20	1	20	3	36	3	2	8	0	3
33	8	1	10	2	15	2	10	3	19	3	2	8	0	3
33	9	1	30	2	40	2	50	3	75	3	2	8	0	3
33	10	1	30	2	50	2	70	3	85	3	2	8	0	3
33	11	1	30	2	40	2	80	3	85	3	2	8	0	3
33	12	1	25	1	30	1	75	2	90	2	2	8	0	3
33	13	1	10	1	10	1	10	2	20	2	2	8	1	3
33	14	1	20	2	30	2	5	1	10	1	2	8	1	3
33	15	1	5	1	10	1	5	1	10	1	2	8	1	3
33	16	1	5	1	10	1	50	3	75	3	2	8	1	3
33	17	1	40	3	60	3	50	3	75	3	2	8	1	3
34	1	1	10	3	20	3	4	3	10	3	1	8	0	2
34	2	1	15	3	30	3	10	3	20	3	1	8	0	2
34	3	1	15	3	30	3	10	3	20	4	1	8	0	2
34	4	1	5	2	10	2	1	2	2	2	1	8	0	2
34	5	1	10	3	20	3	10	3	20	4	1	8	0	2
34	6	1	10	3	20	3	10	3	20	4	1	8	0	2
34	7	1	10	4	20	4	10	4	20	4	1	8	0	2
34	8	1	10	3	20	3	10	3	20	2	1	8	0	2
34	9	1	15	4	20	4	15	4	30	4	1	8	0	2
34	10	1	20	2	40	2	20	2	40	2	1	8	0	2
34	11	1	19	2	30	2	20	2	30	2	1	8	0	2
34	12	1	20	2	40	2	20	2	40	2	1	8	0	2
34	13	1	5	4	10	4	5	4	10	4	1	8	1	2
34	14	1	20	4	30	4	10	4	20	4	1	8	1	2
34	15	1	2	3	5	3	2	4	5	4	1	8	1	2
34	16	1	5	4	10	4	5	4	10	4	1	8	1	2
34	17	1	15	4	30	4	15	4	30	4	1	8	1	2
35	1	1	20	3	30	3	30	4	50	3	2	8	0	2
35	2	1	0	1	80	4	0	1	30	4	2	8	0	2
35	3	1	10	3	20	3	10	3	40	4	2	8	0	2
35	4	1	0	3	0	3	0	1	0	1	2	8	0	2
35	5	1	0	1	0	1	0	1	40	4	2	8	0	2
35	6	1	0	3	50	4	0	1	40	4	2	8	0	2
35	7	1	10	4	40	4	20	2	30	2	2	8	0	2
35	8	1	20	4	70	4	10	2	30	3	2	8	0	2
35	9	1	0	2	30	3	20	2	40	2	2	8	0	2
35	10	1	10	3	10	3	20	3	40	3	2	8	0	2
35	11	1	0	2	0	2	0	3	0	3	2	8	0	2
35	12	1	30	1	30	1	20	1	40	1	2	8	0	2
35	13	1	10	2	30	3	20	3	30	4	2	8	1	2
35	14	1	30	4	40	4	10	3	14	3	2	8	1	2
35	15	1	10	3	15	3	10	2	10	2	2	8	1	2
35	16	1	2	3	30	5	5	1	30	3	2	8	1	2
35	17	1	10	4	40	3	5	3	30	3	2	8	1	2
36	1	1	10	3	30	4	10	1	30	3	1	6	0	1
36	2	1	15	2	40	2	5	1	15	2	1	6	0	1
36	3	1	20	2	35	2	15	2	35	2	1	6	0	1
36	4	1	5	1	10	1	1	1	5	1	1	6	0	1
36	5	1	5	1	20	3	5	1	20	1	1	6	0	1
36	6	1	10	2	20	2	0	1	10	1	1	6	0	1
36	7	1	20	2	50	3	20	2	50	2	1	6	0	1
36	8	1	10	2	40	3	10	1	40	3	1	6	0	1
36	9	1	10	1	25	3	10	1	10	1	1	6	0	1
36	10	1	25	3	60	3	20	1	50	1	1	6	0	1
36	11	1	20	2	40	3	10	1	20	1	1	6	0	1
36	12	1	20	2	40	2	20	1	40	1	1	6	0	1
36	13	1	15	2	30	4	15	1	30	2	1	6	1	1
36	14	1	20	2	40	3	10	1	20	2	1	6	1	1
36	15	1	10	2	25	3	10	1	20	2	1	6	1	1
36	16	1	10	2	30	3	10	1	20	2	1	6	1	1
36	17	1	20	3	40	4	20	2	40	3	1	6	1	1
37	1	1	90	4	95	4	99	4	99	4	2	4	0	1
37	2	1	90	4	95	3	90	4	95	3	2	4	0	1
37	3	1	50	4	70	3	50	4	70	3	2	4	0	1
37	4	1	95	3	95	3	95	3	95	3	2	4	0	1
37	5	1	50	3	90	4	50	3	90	4	2	4	0	1
37	6	1	80	5	90	5	80	5	90	5	2	4	0	1
37	7	1	50	4	70	4	50	4	70	4	2	4	0	1
37	8	1	50	4	60	4	50	4	60	4	2	4	0	1
37	9	1	25	1	30	1	25	1	30	1	2	4	0	1
37	10	1	99	1	99	1	99	1	99	1	2	4	0	1
37	11	1	90	2	90	2	90	2	90	2	2	4	0	1
37	12	1	50	1	50	1	50	1	50	1	2	4	0	1
37	13	1	5	1	5	1	5	1	5	1	2	4	1	1
37	14	1	99	3	99	2	99	3	99	2	2	4	1	1
37	15	1	10	2	10	1	10	2	10	1	2	4	1	1
37	16	1	1	1	1	1	1	1	1	1	2	4	1	1
37	17	1	10	1	10	1	10	1	10	1	2	4	1	1
38	1	1	20	3	30	3	30	3	40	3	2	8	0	1
38	2	1	20	3	40	3	20	3	50	3	2	8	0	1
38	3	1	10	3	20	3	10	3	30	3	2	8	0	1
38	4	1	30	2	30	3	10	3	20	3	2	8	0	1
38	5	1	5	2	30	3	20	3	40	3	2	8	0	1
38	6	1	10	2	20	2	20	2	40	2	2	8	0	1
38	7	1	30	2	50	3	0	3	0	3	2	8	0	1
38	8	1	20	3	40	3	5	4	5	4	2	8	0	1
38	9	1	10	2	20	2	10	3	20	3	2	8	0	1
38	10	1	40	3	60	3	30	4	60	4	2	8	0	1
38	11	1	30	2	50	2	30	4	60	4	2	8	0	1
38	12	1	30	3	60	3	20	4	40	4	2	8	0	1
38	13	1	10	2	20	3	20	4	20	4	2	8	1	1
38	14	1	30	2	50	2	10	4	10	4	2	8	1	1
38	15	1	10	2	10	2	10	4	10	4	2	8	1	1
38	16	1	30	3	30	3	30	4	30	4	2	8	1	1
38	17	1	20	3	40	3	10	4	20	4	2	8	1	1
39	1	1	15	4	30	4	10	4	20	4	2	8	0	3
39	2	1	15	3	20	3	15	3	20	4	2	8	0	3
39	3	1	20	3	25	3	20	3	25	3	2	8	0	3
39	4	1	15	2	20	2	25	3	50	3	2	8	0	3
39	5	1	10	4	30	4	10	4	30	3	2	8	0	3
39	6	1	10	4	25	4	10	4	25	3	2	8	0	3
39	7	1	15	3	30	3	15	3	40	3	2	8	0	3
39	8	1	10	2	25	3	10	2	25	3	2	8	0	3
39	9	1	5	2	20	2	5	2	10	2	2	8	0	3
39	10	1	30	2	60	2	30	2	70	2	2	8	0	3
39	11	1	50	2	70	2	50	2	70	2	2	8	0	3
39	12	1	30	2	60	2	20	2	60	2	2	8	0	3
39	13	1	10	2	20	2	10	2	20	2	2	8	1	3
39	14	1	20	3	40	3	20	3	40	3	2	8	1	3
39	15	1	5	2	10	2	5	2	10	2	2	8	1	3
39	16	1	10	2	20	2	10	2	20	2	2	8	1	3
39	17	1	20	3	50	3	20	3	50	3	2	8	1	3
40	1	1	30	3	40	3	20	3	30	3	2	8	0	2
40	2	1	10	3	25	3	10	2	15	2	2	8	0	2
40	3	1	15	3	30	3	15	3	20	3	2	8	0	2
40	4	1	10	2	10	2	5	2	5	2	2	8	0	2
40	5	1	30	3	40	3	30	3	40	3	2	8	0	2
40	6	1	10	2	20	2	10	2	20	2	2	8	0	2
40	7	1	15	2	20	2	15	2	20	2	2	8	0	2
40	8	1	10	2	15	2	10	2	10	2	2	8	0	2
40	9	1	40	2	50	2	50	2	60	2	2	8	0	2
40	10	1	50	2	55	2	50	2	55	2	2	8	0	2
40	11	1	15	2	20	2	15	2	15	2	2	8	0	2
40	12	1	25	2	25	2	10	1	15	1	2	8	0	2
40	13	1	10	2	15	2	10	2	10	2	2	8	1	2
40	14	1	15	2	20	2	10	2	15	2	2	8	1	2
40	15	1	10	2	20	2	10	2	20	2	2	8	1	2
40	16	1	10	2	15	2	5	1	8	1	2	8	1	2
40	17	1	10	2	15	2	5	2	10	2	2	8	1	2
41	1	1	20	3	20	3	10	1	10	1	2	8	0	2
41	2	1	10	2	10	2	10	1	10	1	2	8	0	2
41	3	1	10	2	10	2	1	1	1	1	2	8	0	2
41	4	1	1	1	1	1	1	1	1	1	2	8	0	2
41	5	1	1	2	1	2	1	1	1	1	2	8	0	2
41	6	1	1	2	1	2	1	1	1	1	2	8	0	2
41	7	1	30	2	30	2	1	1	1	1	2	8	0	2
41	8	1	1	2	1	2	1	1	1	1	2	8	0	2
41	9	1	1	2	1	2	1	1	1	1	2	8	0	2
41	10	1	10	2	10	2	1	1	1	1	2	8	0	2
41	11	1	30	2	30	2	1	1	1	1	2	8	0	2
41	12	1	10	2	10	2	29	1	29	1	2	8	0	2
41	13	1	1	1	1	1	1	1	1	1	2	8	1	2
41	14	1	10	3	10	3	1	1	1	1	2	8	1	2
41	15	1	1	2	1	2	1	1	1	1	2	8	1	2
41	16	1	10	3	10	2	19	1	18	1	2	8	1	2
41	17	1	20	3	30	4	29	1	29	1	2	8	1	2
42	1	1	10	3	30	3	10	3	30	2	2	4	0	1
42	2	1	30	3	60	3	40	3	60	3	2	4	0	1
42	3	1	15	3	30	3	5	2	10	2	2	4	0	1
42	4	1	0	5	0	5	0	5	0	5	2	4	0	1
42	5	1	5	3	15	3	10	3	30	3	2	4	0	1
42	6	1	10	5	20	5	30	3	70	3	2	4	0	1
42	7	1	15	3	30	3	10	3	20	3	2	4	0	1
42	8	1	2	2	5	2	2	2	5	2	2	4	0	1
42	9	1	5	4	10	4	5	4	10	4	2	4	0	1
42	10	1	40	3	70	3	40	2	70	2	2	4	0	1
42	11	1	40	2	60	2	50	2	80	2	2	4	0	1
42	12	1	50	2	60	2	60	1	95	1	2	4	0	1
42	13	1	5	3	10	3	5	3	10	3	2	4	1	1
42	14	1	15	3	25	3	10	2	15	2	2	4	1	1
42	15	1	2	4	5	4	2	4	5	4	2	4	1	1
42	16	1	5	4	15	4	5	4	20	4	2	4	1	1
42	17	1	2	4	5	4	2	4	5	4	2	4	1	1
43	1	1	40	4	70	4	9	2	19	3	2	6	0	1
43	2	1	50	3	70	4	19	3	50	4	2	6	0	1
43	3	1	30	3	60	4	15	3	30	3	2	6	0	1
43	4	1	0	1	30	3	0	1	20	2	2	6	0	1
43	5	1	29	3	60	4	19	4	50	3	2	6	0	1
43	6	1	9	3	29	4	0	1	50	3	2	6	0	1
43	7	1	30	3	60	4	30	3	39	3	2	6	0	1
43	8	1	30	3	50	3	30	3	50	3	2	6	0	1
43	9	1	30	4	50	4	30	4	50	4	2	6	0	1
43	10	1	30	2	50	2	30	2	50	2	2	6	0	1
43	11	1	5	2	10	2	5	2	10	2	2	6	0	1
43	12	1	40	2	60	2	25	2	35	2	2	6	0	1
43	13	1	10	2	15	3	10	2	15	2	2	6	1	1
43	14	1	10	3	20	3	10	2	15	2	2	6	1	1
43	15	1	20	2	20	2	0	1	0	1	2	6	1	1
43	16	1	15	2	20	2	5	3	15	4	2	6	1	1
43	17	1	20	3	38	3	5	3	10	2	2	6	1	1
44	1	1	10	3	20	3	10	3	20	3	2	9	0	2
44	2	1	20	3	30	3	20	3	30	3	2	9	0	2
44	3	1	20	3	30	3	20	3	30	3	2	9	0	2
44	4	1	5	3	10	3	5	3	10	3	2	9	0	2
44	5	1	20	3	30	3	20	3	30	3	2	9	0	2
44	6	1	20	3	30	3	20	3	30	3	2	9	0	2
44	7	1	10	3	20	3	10	3	20	3	2	9	0	2
44	8	1	10	3	20	3	10	3	20	3	2	9	0	2
44	9	1	20	3	30	3	20	3	30	3	2	9	0	2
44	10	1	30	3	40	3	30	3	40	3	2	9	0	2
44	11	1	10	3	15	3	10	3	15	3	2	9	0	2
44	12	1	30	2	40	2	30	2	40	2	2	9	0	2
44	13	1	10	3	20	3	10	3	20	3	2	9	1	2
44	14	1	5	2	10	2	5	2	10	2	2	9	1	2
44	15	1	5	2	5	2	5	2	5	2	2	9	1	2
44	16	1	10	2	15	2	10	2	15	2	2	9	1	2
44	17	1	20	3	30	3	20	3	30	3	2	9	1	2
45	1	1	25	3	50	4	20	3	40	2	2	5	0	3
45	2	1	20	2	50	3	50	3	50	3	2	5	0	3
45	3	1	50	4	50	4	20	2	19	2	2	5	0	3
45	4	1	0	1	20	3	0	1	20	2	2	5	0	3
45	5	1	15	2	50	3	15	2	50	3	2	5	0	3
45	6	1	20	3	30	3	10	2	40	3	2	5	0	3
45	7	1	10	3	20	3	20	3	20	3	2	5	0	3
45	8	1	30	3	40	3	30	2	40	3	2	5	0	3
45	9	1	10	3	20	3	10	2	20	2	2	5	0	3
45	10	1	50	3	70	3	50	3	60	3	2	5	0	3
45	11	1	50	3	50	3	50	2	50	2	2	5	0	3
45	12	1	50	3	75	3	50	2	80	2	2	5	0	3
45	13	1	5	2	10	3	0	4	10	4	2	5	1	3
45	14	1	20	3	30	3	20	3	30	4	2	5	1	3
45	15	1	20	3	30	3	20	3	20	3	2	5	1	3
45	16	1	10	4	30	4	10	2	30	4	2	5	1	3
45	17	1	20	3	30	4	20	4	30	4	2	5	1	3
46	1	1	50	2	70	3	50	2	70	3	2	10	0	3
46	2	1	50	2	80	3	50	2	70	2	2	10	0	3
46	3	1	50	2	70	3	50	2	60	2	2	10	0	3
46	4	1	50	2	50	2	40	1	50	1	2	10	0	3
46	5	1	60	1	80	2	60	1	80	2	2	10	0	3
46	6	1	50	1	70	2	50	1	71	2	2	10	0	3
46	7	1	50	2	80	2	80	2	80	2	2	10	0	3
46	8	1	30	2	50	2	30	2	40	2	2	10	0	3
46	9	1	50	2	70	3	70	2	80	2	2	10	0	3
46	10	1	40	2	60	2	30	1	40	1	2	10	0	3
46	11	1	40	2	50	2	40	2	50	2	2	10	0	3
46	12	1	50	2	60	2	50	2	60	2	2	10	0	3
46	13	1	20	2	30	2	10	2	30	2	2	10	1	3
46	14	1	20	2	40	3	20	2	30	2	2	10	1	3
46	15	1	10	2	20	2	10	1	20	1	2	10	1	3
46	16	1	40	2	50	2	40	2	50	2	2	10	1	3
46	17	1	30	2	50	3	30	2	40	2	2	10	1	3
47	1	1	20	3	41	2	5	3	15	2	1	2	0	3
47	2	1	3	3	10	3	3	3	8	2	1	2	0	3
47	3	1	30	3	51	2	5	4	15	3	1	2	0	3
47	4	1	7	3	10	2	4	3	7	2	1	2	0	3
47	5	1	8	3	27	3	8	3	15	3	1	2	0	3
47	6	1	10	3	20	3	8	4	14	3	1	2	0	3
47	7	1	30	3	13	3	5	4	10	3	1	2	0	3
47	8	1	13	3	39	4	7	5	13	4	1	2	0	3
47	9	1	19	4	41	4	3	5	7	5	1	2	0	3
47	10	1	19	3	50	3	8	3	20	2	1	2	0	3
47	11	1	20	2	48	2	10	3	17	2	1	2	0	3
47	12	1	20	2	40	2	20	2	40	2	1	2	0	3
47	13	1	10	3	20	3	30	4	60	3	1	2	1	3
47	14	1	17	4	22	3	10	4	17	3	1	2	1	3
47	15	1	25	3	30	3	25	4	45	4	1	2	1	3
47	16	1	4	3	28	4	30	5	65	5	1	2	1	3
47	17	1	25	5	40	4	25	5	50	4	1	2	1	3
48	1	1	50	3	75	3	50	3	84	3	1	8	0	3
48	2	1	80	4	75	4	80	4	75	4	1	8	0	3
48	3	1	30	3	50	3	30	3	50	3	1	8	0	3
48	4	1	3	1	5	2	3	1	5	2	1	8	0	3
48	5	1	30	3	50	3	30	3	50	3	1	8	0	3
48	6	1	20	2	20	3	20	2	20	2	1	8	0	3
48	7	1	10	2	10	2	0	1	0	1	1	8	0	3
48	8	1	20	3	30	3	20	3	30	3	1	8	0	3
48	9	1	5	3	10	3	2	3	5	3	1	8	0	3
48	10	1	30	2	40	3	30	2	30	2	1	8	0	3
48	11	1	30	2	50	2	30	2	50	2	1	8	0	3
48	12	1	50	2	75	3	50	2	75	2	1	8	0	3
48	13	1	10	3	40	3	10	3	40	3	1	8	1	3
48	14	1	30	3	75	3	50	3	75	3	1	8	1	3
48	15	1	50	3	75	3	50	3	75	3	1	8	1	3
48	16	1	10	3	20	3	10	3	20	3	1	8	1	3
48	17	1	30	3	50	3	30	3	50	3	1	8	1	3
49	1	1	35	2	45	2	80	1	50	2	1	4	0	2
49	2	1	40	2	50	2	70	2	40	2	1	4	0	2
49	3	1	40	2	45	2	70	2	50	2	1	4	0	2
49	4	1	10	1	12	1	96	1	90	2	1	4	0	2
49	5	1	25	2	45	3	70	3	40	2	1	4	0	2
49	6	1	15	2	30	3	95	1	85	1	1	4	0	2
49	7	1	10	1	15	1	50	2	45	2	1	4	0	2
49	8	1	10	2	20	2	97	1	80	2	1	4	0	2
49	9	1	30	3	40	3	70	2	60	2	1	4	0	2
49	10	1	50	2	60	2	50	1	30	1	1	4	0	2
49	11	1	50	2	60	3	80	1	60	1	1	4	0	2
49	12	1	50	1	70	2	70	2	30	1	1	4	0	2
49	13	1	10	2	15	2	95	1	90	1	1	4	1	2
49	14	1	5	2	10	2	97	1	95	1	1	4	1	2
49	15	1	5	1	7	1	98	1	95	1	1	4	1	2
49	16	1	20	2	30	2	80	1	60	1	1	4	1	2
49	17	1	30	3	35	3	60	3	40	3	1	4	1	2
50	1	1	5	2	10	3	5	2	10	3	1	7	0	1
50	2	1	0	1	30	3	0	1	30	3	1	7	0	1
50	3	1	10	3	20	3	10	3	20	3	1	7	0	1
50	4	1	10	3	20	3	10	3	20	3	1	7	0	1
50	5	1	20	3	40	3	20	3	40	3	1	7	0	1
50	6	1	30	3	40	3	30	3	40	3	1	7	0	1
50	7	1	10	2	20	3	10	2	20	3	1	7	0	1
50	8	1	20	3	20	3	20	3	20	3	1	7	0	1
50	9	1	10	2	10	3	10	2	10	3	1	7	0	1
50	10	1	30	2	60	3	30	2	60	3	1	7	0	1
50	11	1	50	3	80	3	50	3	80	3	1	7	0	1
50	12	1	10	2	20	3	10	2	20	3	1	7	0	1
50	13	1	5	2	10	2	5	2	10	2	1	7	1	1
50	14	1	50	3	50	3	50	3	50	3	1	7	1	1
50	15	1	10	2	10	2	10	2	10	2	1	7	1	1
50	16	1	50	3	50	3	50	3	50	3	1	7	1	1
50	17	1	50	3	50	3	50	3	50	3	1	7	1	1
51	1	1	50	3	70	3	50	3	80	3	1	7	0	3
51	2	1	80	3	90	3	80	3	90	3	1	7	0	3
51	3	1	60	3	90	3	60	3	90	3	1	7	0	3
51	4	1	20	3	30	3	10	2	20	2	1	7	0	3
51	5	1	60	3	70	3	60	3	80	3	1	7	0	3
51	6	1	70	3	80	3	80	3	90	3	1	7	0	3
51	7	1	50	3	80	3	50	3	80	3	1	7	0	3
51	8	1	50	3	70	3	50	3	90	3	1	7	0	3
51	9	1	50	3	70	3	50	3	80	3	1	7	0	3
51	10	1	80	2	95	2	80	2	95	2	1	7	0	3
51	11	1	80	2	90	2	81	2	95	2	1	7	0	3
51	12	1	80	2	90	2	90	2	95	2	1	7	0	3
51	13	1	30	3	55	3	30	3	60	3	1	7	1	3
51	14	1	50	3	70	3	80	3	90	3	1	7	1	3
51	15	1	30	3	50	3	30	3	50	3	1	7	1	3
51	16	1	30	3	40	3	50	3	80	3	1	7	1	3
51	17	1	60	3	80	3	80	4	90	4	1	7	1	3
52	1	2	30	3	40	3	30	2	40	2	2	3	0	2
52	2	2	20	3	40	3	50	3	80	3	2	3	0	2
52	3	2	60	3	80	3	50	3	70	3	2	3	0	2
52	4	2	10	2	20	2	80	3	90	3	2	3	0	2
52	5	2	20	3	40	3	50	3	70	3	2	3	0	2
52	6	2	40	3	60	3	50	2	70	2	2	3	0	2
52	7	2	40	3	60	3	40	3	70	3	2	3	0	2
52	8	2	20	3	30	3	20	2	50	3	2	3	0	2
52	9	2	20	3	40	3	10	3	40	4	2	3	0	2
52	10	2	50	2	80	2	90	2	100	2	2	3	0	2
52	11	2	40	2	60	2	60	2	90	2	2	3	0	2
52	12	2	50	2	70	2	80	2	90	2	2	3	0	2
52	13	2	10	2	10	2	10	2	10	2	2	3	1	2
52	14	2	30	2	50	2	30	2	50	2	2	3	1	2
52	15	2	10	2	20	2	0	1	0	1	2	3	1	2
52	16	2	10	3	10	3	0	1	0	1	2	3	1	2
52	17	2	10	3	10	3	0	1	0	1	2	3	1	2
53	1	2	40	3	80	3	40	3	80	3	2	4	0	2
53	2	2	20	3	30	3	20	3	30	3	2	4	0	2
53	3	2	20	3	30	3	20	3	30	3	2	4	0	2
53	4	2	30	3	40	3	30	3	40	3	2	4	0	2
53	5	2	30	3	40	3	30	3	40	3	2	4	0	2
53	6	2	30	3	40	3	30	3	40	3	2	4	0	2
53	7	2	50	3	70	3	50	3	70	3	2	4	0	2
53	8	2	10	2	20	2	10	2	20	2	2	4	0	2
53	9	2	40	4	70	4	40	4	70	4	2	4	0	2
53	10	2	20	2	50	3	20	2	50	3	2	4	0	2
53	11	2	30	3	50	3	30	3	50	3	2	4	0	2
53	12	2	30	2	60	3	30	2	60	3	2	4	0	2
53	13	2	5	2	10	2	5	2	10	2	2	4	1	2
53	14	2	40	3	70	3	40	3	70	3	2	4	1	2
53	15	2	20	3	50	3	20	3	50	3	2	4	1	2
53	16	2	5	2	10	2	5	2	10	2	2	4	1	2
53	17	2	5	2	10	2	5	2	10	2	2	4	1	2
54	1	2	60	2	80	2	60	2	80	2	1	2	0	2
54	2	2	50	3	60	3	50	3	60	3	1	2	0	2
54	3	2	60	3	70	2	60	3	70	2	1	2	0	2
54	4	2	40	2	50	2	40	2	50	2	1	2	0	2
54	5	2	60	4	70	3	60	4	70	3	1	2	0	2
54	6	2	75	3	80	2	75	3	80	2	1	2	0	2
54	7	2	50	3	60	2	50	3	60	2	1	2	0	2
54	8	2	30	3	40	3	30	3	40	3	1	2	0	2
54	9	2	50	4	60	3	50	4	60	3	1	2	0	2
54	10	2	60	4	70	3	60	4	70	3	1	2	0	2
54	11	2	75	4	80	3	75	4	80	3	1	2	0	2
54	12	2	20	2	30	3	20	2	30	3	1	2	0	2
54	13	2	10	4	25	4	10	4	25	4	1	2	1	2
54	14	2	60	4	70	3	60	4	70	3	1	2	1	2
54	15	2	20	4	25	4	20	4	25	4	1	2	1	2
54	16	2	20	4	30	4	20	4	30	4	1	2	1	2
54	17	2	50	4	60	4	50	4	60	4	1	2	1	2
55	1	1	50	3	65	3	55	4	70	4	1	6	0	3
55	2	1	30	2	40	3	30	3	35	3	1	6	0	3
55	3	1	33	3	55	3	50	4	55	4	1	6	0	3
55	4	1	15	2	20	2	15	2	20	2	1	6	0	3
55	5	1	40	3	45	2	50	4	50	4	1	6	0	3
55	6	1	50	2	55	2	70	3	70	3	1	6	0	3
55	7	1	40	2	55	2	65	3	70	3	1	6	0	3
55	8	1	30	2	38	2	35	3	40	3	1	6	0	3
55	9	1	30	2	40	2	35	3	40	3	1	6	0	3
55	10	1	50	2	60	3	50	4	60	4	1	6	0	3
55	11	1	45	2	50	2	45	2	50	2	1	6	0	3
55	12	1	50	2	60	2	50	2	60	2	1	6	0	3
55	13	1	20	2	25	3	20	2	25	2	1	6	1	3
55	14	1	20	3	25	3	15	2	20	2	1	6	1	3
55	15	1	15	2	20	2	15	2	20	2	1	6	1	3
55	16	1	20	3	25	3	20	3	25	3	1	6	1	3
55	17	1	25	3	30	3	25	3	30	3	1	6	1	3
56	1	1	25	2	40	2	20	3	40	3	2	8	0	1
56	2	1	40	3	50	3	50	3	70	3	2	8	0	1
56	3	1	15	3	30	3	10	3	30	3	2	8	0	1
56	4	1	20	2	40	2	20	2	40	2	2	8	0	1
56	5	1	10	3	20	3	10	3	20	3	2	8	0	1
56	6	1	15	2	30	2	10	2	20	2	2	8	0	1
56	7	1	15	3	25	3	10	3	20	3	2	8	0	1
56	8	1	25	3	40	3	30	4	60	4	2	8	0	1
56	9	1	15	3	30	3	10	3	30	3	2	8	0	1
56	10	1	30	2	40	2	20	2	40	2	2	8	0	1
56	11	1	25	2	40	2	20	2	40	2	2	8	0	1
56	12	1	30	2	50	2	30	2	50	2	2	8	0	1
56	13	1	10	3	20	3	10	3	20	3	2	8	1	1
56	14	1	20	3	40	3	20	3	40	3	2	8	1	1
56	15	1	10	3	20	3	10	3	20	3	2	8	1	1
56	16	1	15	3	25	3	20	3	50	3	2	8	1	1
56	17	1	10	3	20	3	10	3	20	3	2	8	1	1
57	1	2	30	3	50	4	30	4	50	4	1	5	0	3
57	2	2	0	1	20	4	0	1	0	1	1	5	0	3
57	3	2	50	3	70	3	50	3	70	3	1	5	0	3
57	4	2	20	3	40	3	20	3	40	3	1	5	0	3
57	5	2	0	1	30	3	0	1	0	1	1	5	0	3
57	6	2	0	1	40	4	0	1	0	1	1	5	0	3
57	7	2	50	3	70	3	50	3	70	3	1	5	0	3
57	8	2	30	2	60	3	30	2	60	3	1	5	0	3
57	9	2	10	2	39	3	10	2	20	2	1	5	0	3
57	10	2	100	4	100	4	100	4	100	4	1	5	0	3
57	11	2	50	2	70	2	50	2	71	2	1	5	0	3
57	12	2	30	2	70	2	30	2	70	2	1	5	0	3
57	13	2	10	4	30	5	0	1	20	5	1	5	1	3
57	14	2	30	3	50	3	80	2	80	2	1	5	1	3
57	15	2	20	3	40	4	20	3	40	4	1	5	1	3
57	16	2	10	2	30	4	0	1	20	5	1	5	1	3
57	17	2	10	4	30	4	10	4	30	4	1	5	1	3
58	1	1	50	2	60	3	30	2	50	2	1	5	0	2
58	2	1	50	2	51	3	20	2	40	2	1	5	0	2
58	3	1	61	2	59	2	40	3	50	3	1	5	0	2
58	4	1	19	2	30	3	20	2	40	2	1	5	0	2
58	5	1	51	2	60	2	30	2	60	3	1	5	0	2
58	6	1	21	2	39	2	20	2	50	2	1	5	0	2
58	7	1	30	2	40	2	30	2	60	3	1	5	0	2
58	8	1	20	2	29	2	30	2	60	3	1	5	0	2
58	9	1	40	2	46	3	20	3	30	3	1	5	0	2
58	10	1	31	2	40	2	40	1	70	2	1	5	0	2
58	11	1	40	2	59	2	40	1	70	2	1	5	0	2
58	12	1	34	2	40	2	30	2	50	2	1	5	0	2
58	13	1	30	2	36	2	20	3	30	3	1	5	1	2
58	14	1	25	2	45	2	20	3	40	3	1	5	1	2
58	15	1	20	2	30	2	20	3	40	3	1	5	1	2
58	16	1	12	2	22	3	20	2	30	2	1	5	1	2
58	17	1	19	3	30	3	20	3	40	3	1	5	1	2
59	1	2	30	3	50	2	30	3	50	2	1	6	0	3
59	2	2	50	3	29	2	50	3	29	2	1	6	0	3
59	3	2	50	4	80	3	50	4	80	3	1	6	0	3
59	4	2	20	2	30	1	20	2	30	1	1	6	0	3
59	5	2	50	3	90	3	50	3	90	3	1	6	0	3
59	6	2	81	3	90	2	81	3	90	2	1	6	0	3
59	7	2	29	3	50	3	29	3	50	3	1	6	0	3
59	8	2	10	3	20	2	10	3	20	2	1	6	0	3
59	9	2	40	4	50	4	40	4	50	4	1	6	0	3
59	10	2	91	2	100	2	91	2	100	2	1	6	0	3
59	11	2	80	3	100	3	80	3	100	3	1	6	0	3
59	12	2	10	3	20	3	10	3	20	3	1	6	0	3
59	13	2	0	1	9	4	0	1	9	4	1	6	1	3
59	14	2	30	4	20	4	30	4	20	4	1	6	1	3
59	15	2	30	3	50	3	30	3	50	3	1	6	1	3
59	16	2	7	3	14	3	7	3	14	3	1	6	1	3
59	17	2	40	5	60	5	40	5	60	5	1	6	1	3
60	1	1	10	3	20	3	10	3	20	3	2	8	0	2
60	2	1	50	3	70	3	50	3	70	3	2	8	0	2
60	3	1	19	3	30	2	10	1	20	2	2	8	0	2
60	4	1	10	2	20	3	5	1	10	1	2	8	0	2
60	5	1	10	3	30	3	10	1	20	2	2	8	0	2
60	6	1	15	2	25	3	10	1	20	2	2	8	0	2
60	7	1	5	2	15	2	5	1	10	1	2	8	0	2
60	8	1	10	2	20	3	5	1	10	1	2	8	0	2
60	9	1	5	3	10	3	5	2	10	2	2	8	0	2
60	10	1	15	2	25	2	10	2	20	2	2	8	0	2
60	11	1	10	2	20	2	5	1	10	2	2	8	0	2
60	12	1	15	2	30	3	10	2	20	3	2	8	0	2
60	13	1	10	4	20	5	10	4	20	4	2	8	1	2
60	14	1	10	4	20	4	10	4	20	4	2	8	1	2
60	15	1	5	2	10	2	1	1	1	1	2	8	1	2
60	16	1	5	4	20	4	5	4	10	4	2	8	1	2
60	17	1	15	4	25	4	10	4	20	4	2	8	1	2
61	1	1	20	3	30	3	80	3	70	3	1	8	0	1
61	2	1	15	3	30	3	85	3	70	3	1	8	0	1
61	3	1	15	3	25	3	90	3	80	2	1	8	0	1
61	4	1	5	2	5	2	95	3	95	3	1	8	0	1
61	5	1	10	3	20	3	90	3	80	3	1	8	0	1
61	6	1	5	2	10	2	95	2	90	2	1	8	0	1
61	7	1	15	3	30	3	85	3	70	3	1	8	0	1
61	8	1	10	3	20	3	90	2	80	2	1	8	0	1
61	9	1	10	3	20	3	90	2	80	2	1	8	0	1
61	10	1	20	2	30	2	80	2	70	2	1	8	0	1
61	11	1	25	2	35	2	75	2	65	2	1	8	0	1
61	12	1	15	2	30	2	95	1	95	1	1	8	0	1
61	13	1	10	4	10	4	90	4	90	4	1	8	1	1
61	14	1	10	4	20	4	90	4	80	4	1	8	1	1
61	15	1	5	3	10	3	95	3	90	3	1	8	1	1
61	16	1	5	3	15	3	95	3	85	3	1	8	1	1
61	17	1	10	4	15	4	90	4	85	4	1	8	1	1
62	1	1	15	2	35	3	15	2	35	3	2	4	0	2
62	2	1	20	3	40	3	10	3	35	4	2	4	0	2
62	3	1	30	3	48	3	30	3	60	3	2	4	0	2
62	4	1	7	2	14	2	4	3	7	3	2	4	0	2
62	5	1	15	3	35	3	15	3	35	5	2	4	0	2
62	6	1	35	3	60	3	35	4	60	4	2	4	0	2
62	7	1	15	3	30	3	15	3	30	3	2	4	0	2
62	8	1	20	3	30	3	10	3	25	3	2	4	0	2
62	9	1	5	3	15	3	5	3	15	3	2	4	0	2
62	10	1	35	2	60	2	35	2	60	2	2	4	0	2
62	11	1	30	2	55	2	30	2	55	2	2	4	0	2
62	12	1	30	2	55	2	30	2	55	2	2	4	0	2
62	13	1	5	2	20	3	5	2	20	3	2	4	1	2
62	14	1	20	3	30	3	15	2	25	3	2	4	1	2
62	15	1	3	2	6	2	3	2	6	2	2	4	1	2
62	16	1	5	2	30	3	5	2	35	3	2	4	1	2
62	17	1	15	3	35	3	25	3	45	3	2	4	1	2
63	1	1	20	2	20	3	20	2	20	2	1	6	0	1
63	2	1	70	4	70	4	70	3	70	3	1	6	0	1
63	3	1	30	3	30	3	30	3	30	3	1	6	0	1
63	4	1	0	1	0	1	0	1	0	1	1	6	0	1
63	5	1	50	3	50	3	50	3	50	3	1	6	0	1
63	6	1	50	3	50	3	50	3	50	3	1	6	0	1
63	7	1	30	3	30	4	30	3	30	3	1	6	0	1
63	8	1	20	3	20	3	20	3	20	3	1	6	0	1
63	9	1	5	2	5	2	5	2	5	2	1	6	0	1
63	10	1	50	2	50	2	50	2	50	2	1	6	0	1
63	11	1	50	2	50	2	60	2	60	2	1	6	0	1
63	12	1	25	1	25	1	25	1	25	1	1	6	0	1
63	13	1	0	1	0	1	0	1	0	1	1	6	1	1
63	14	1	10	2	10	2	10	2	10	2	1	6	1	1
63	15	1	0	1	0	1	0	1	0	1	1	6	1	1
63	16	1	10	2	10	2	10	2	10	2	1	6	1	1
63	17	1	20	3	22	3	20	3	22	3	1	6	1	1
64	1	1	30	3	61	3	10	2	40	3	2	5	0	1
64	2	1	30	2	60	2	30	3	60	3	2	5	0	1
64	3	1	40	2	60	2	40	3	80	3	2	5	0	1
64	4	1	5	1	10	1	5	1	10	1	2	5	0	1
64	5	1	10	1	45	3	10	1	40	3	2	5	0	1
64	6	1	15	2	30	2	5	1	20	3	2	5	0	1
64	7	1	5	1	30	2	5	1	10	3	2	5	0	1
64	8	1	20	2	35	3	30	2	40	3	2	5	0	1
64	9	1	5	1	20	3	3	2	20	4	2	5	0	1
64	10	1	30	3	70	4	30	4	60	4	2	5	0	1
64	11	1	20	3	55	4	20	3	40	4	2	5	0	1
64	12	1	60	2	75	2	60	2	80	2	2	5	0	1
64	13	1	5	1	15	2	3	2	5	2	2	5	1	1
64	14	1	15	3	25	3	10	3	25	3	2	5	1	1
64	15	1	5	1	10	2	1	1	5	2	2	5	1	1
64	16	1	3	1	5	2	5	3	15	3	2	5	1	1
64	17	1	30	3	50	3	15	3	40	3	2	5	1	1
65	1	1	40	2	50	2	90	2	80	2	1	6	0	3
65	2	1	30	2	80	2	30	2	80	2	1	6	0	3
65	3	1	30	2	70	2	30	2	80	2	1	6	0	3
65	4	1	70	2	80	2	80	2	90	2	1	6	0	3
65	5	1	40	2	70	2	30	2	80	2	1	6	0	3
65	6	1	30	2	80	2	30	2	80	2	1	6	0	3
65	7	1	20	2	50	2	20	2	50	2	1	6	0	3
65	8	1	20	2	50	2	20	2	50	2	1	6	0	3
65	9	1	20	2	50	2	20	2	50	2	1	6	0	3
65	10	1	30	2	80	2	30	2	80	2	1	6	0	3
65	11	1	70	2	70	2	80	2	90	2	1	6	0	3
65	12	1	30	2	50	2	20	2	60	2	1	6	0	3
65	13	1	30	2	40	2	20	2	50	2	1	6	1	3
65	14	1	70	3	80	3	80	3	90	3	1	6	1	3
65	15	1	20	2	50	2	20	2	50	2	1	6	1	3
65	16	1	20	2	70	2	20	2	80	2	1	6	1	3
65	17	1	30	2	70	2	20	2	70	2	1	6	1	3
