# Supplementary material for: The future(s) of unpaid work: How susceptible do experts from different backgrounds think the domestic sphere is to automation?
Source: PLoS One. 2023 Feb 22;18(2):e0281282. doi: 10.1371/journal.pone.0281282 (PMC9946198; doi:10.1371/journal.pone.0281282)
Supplement: S2 File — (TEXT) [file pone.0281282.s003.text]

---------------------------------------------------------------------------------------------------------------------------------------
respID                                                                                                                    Respondent ID
---------------------------------------------------------------------------------------------------------------------------------------

                  type:  numeric (float)

                 range:  [1,65]                       units:  1
         unique values:  65                       missing .:  0/1,105

                  mean:        33
              std. dev:   18.7702

           percentiles:        10%       25%       50%       75%       90%
                                 7        17        33        49        59

---------------------------------------------------------------------------------------------------------------------------------------
task                                                                                                                               Task
---------------------------------------------------------------------------------------------------------------------------------------

                  type:  numeric (byte)
                 label:  task

                 range:  [1,17]                       units:  1
         unique values:  17                       missing .:  0/1,105

              examples:  4     making clothes
                         7     garden
                         11    shopping
                         14    teaching child

---------------------------------------------------------------------------------------------------------------------------------------
country                                                                                                                         country
---------------------------------------------------------------------------------------------------------------------------------------

                  type:  numeric (byte)
                 label:  country

                 range:  [1,2]                        units:  1
         unique values:  2                        missing .:  0/1,105

            tabulation:  Freq.   Numeric  Label
                           612         1  Japan
                           493         2  UK

---------------------------------------------------------------------------------------------------------------------------------------
auto_5y                                                                                                 Degree of automation in 5 years
---------------------------------------------------------------------------------------------------------------------------------------

                  type:  numeric (byte)

                 range:  [0,100]                      units:  1
         unique values:  65                       missing .:  0/1,105

                  mean:   27.4652
              std. dev:    21.122

           percentiles:        10%       25%       50%       75%       90%
                                 5        10        20        40        51

---------------------------------------------------------------------------------------------------------------------------------------
cost_5y                                                                                                   Cost of automation in 5 years
---------------------------------------------------------------------------------------------------------------------------------------

                  type:  numeric (byte)
                 label:  cost

                 range:  [1,5]                        units:  1
         unique values:  5                        missing .:  0/1,105

            tabulation:  Freq.   Numeric  Label
                           102         1  £0-10
                           400         2  £11-100
                           453         3  £101-1,000
                           130         4  £1,001-10,000
                            20         5  More than £10,000

---------------------------------------------------------------------------------------------------------------------------------------
auto_10y                                                                                               Degree of automation in 10 years
---------------------------------------------------------------------------------------------------------------------------------------

                  type:  numeric (byte)

                 range:  [0,100]                      units:  1
         unique values:  73                       missing .:  0/1,105

                  mean:   39.0733
              std. dev:   23.8921

           percentiles:        10%       25%       50%       75%       90%
                                10        20        35        52        71

---------------------------------------------------------------------------------------------------------------------------------------
cost_10y                                                                                                 Cost of automation in 10 years
---------------------------------------------------------------------------------------------------------------------------------------

                  type:  numeric (byte)
                 label:  cost

                 range:  [1,5]                        units:  1
         unique values:  5                        missing .:  0/1,105

            tabulation:  Freq.   Numeric  Label
                            79         1  £0-10
                           334         2  £11-100
                           517         3  £101-1,000
                           163         4  £1,001-10,000
                            12         5  More than £10,000

---------------------------------------------------------------------------------------------------------------------------------------
w1_auto_5y                                                                          Wave I response for degree of automation in 5 years
---------------------------------------------------------------------------------------------------------------------------------------

                  type:  numeric (byte)

                 range:  [0,100]                      units:  1
         unique values:  70                       missing .:  0/1,105

                  mean:   30.7991
              std. dev:    26.545

           percentiles:        10%       25%       50%       75%       90%
                                 3        10        20        50        75

---------------------------------------------------------------------------------------------------------------------------------------
w1_cost_5y                                                                            Wave I response for cost of automation in 5 years
---------------------------------------------------------------------------------------------------------------------------------------

                  type:  numeric (byte)

                 range:  [1,5]                        units:  1
         unique values:  5                        missing .:  0/1,105

            tabulation:  Freq.  Value
                           200  1
                           307  2
                           410  3
                           164  4
                            24  5

---------------------------------------------------------------------------------------------------------------------------------------
w1_auto_10y                                                                        Wave I response for degree of automation in 10 years
---------------------------------------------------------------------------------------------------------------------------------------

                  type:  numeric (byte)

                 range:  [0,100]                      units:  1
         unique values:  74                       missing .:  0/1,105

                  mean:   41.8434
              std. dev:   27.9179

           percentiles:        10%       25%       50%       75%       90%
                                 9        20        40        61        81

---------------------------------------------------------------------------------------------------------------------------------------
w1_cost_10y                                                                          Wave I response for cost of automation in 10 years
---------------------------------------------------------------------------------------------------------------------------------------

                  type:  numeric (byte)

                 range:  [1,5]                        units:  1
         unique values:  5                        missing .:  0/1,105

            tabulation:  Freq.  Value
                           155  1
                           300  2
                           452  3
                           184  4
                            14  5

---------------------------------------------------------------------------------------------------------------------------------------
gender                                                                                                                           Gender
---------------------------------------------------------------------------------------------------------------------------------------

                  type:  numeric (byte)
                 label:  gender

                 range:  [1,2]                        units:  1
         unique values:  2                        missing .:  0/1,105

            tabulation:  Freq.   Numeric  Label
                           493         1  female
                           612         2  male

---------------------------------------------------------------------------------------------------------------------------------------
age                                                                                                                                 Age
---------------------------------------------------------------------------------------------------------------------------------------

                  type:  numeric (byte)
                 label:  age

                 range:  [2,13]                       units:  1
         unique values:  11                       missing .:  0/1,105

              examples:  4     35-39
                         4     35-39
                         6     45-49
                         8     55-59

---------------------------------------------------------------------------------------------------------------------------------------
caretask                                                                                                                      Care task
---------------------------------------------------------------------------------------------------------------------------------------

                  type:  numeric (float)
                 label:  caretask

                 range:  [0,1]                        units:  1
         unique values:  2                        missing .:  0/1,105

            tabulation:  Freq.   Numeric  Label
                           780         0  Non-care task
                           325         1  Care task

---------------------------------------------------------------------------------------------------------------------------------------
expfield                                                                                  Field of expertise (research team definition)
---------------------------------------------------------------------------------------------------------------------------------------

                  type:  numeric (float)
                 label:  expfield

                 range:  [1,3]                        units:  1
         unique values:  3                        missing .:  0/1,105

            tabulation:  Freq.   Numeric  Label
                           408         1  Academia
                           340         2  R&D
                           357         3  Business
